# Supplementary material for: Investigating Protective Effect of Suspension of Paeoniflorin in Combination with Curcumin Against Acute Liver Injury Based on Inhibition of TLR4/NF-κB/NLRP3 Inflammatory Pathway
Source: Int J Mol Sci. 2025 Jun 30;26(13):6324. doi: 10.3390/ijms26136324 (PMC12249775; doi:10.3390/ijms26136324)
Supplement: Supplementary file 1 [file ijms-26-06324-s001.zip]

Archive with 1 entries (1 files):
- ijms-3700810-supplementary.pdf
